# Supplementary material for: Phosphorus-Rich Ruthenium Phosphide Embedded on a 3D Porous Dual-Doped Graphitic Carbon for Hydrogen Evolution Reaction
Source: Nanomaterials (Basel). 2022 Oct 13;12(20):3597. doi: 10.3390/nano12203597 (PMC9606981; doi:10.3390/nano12203597)
Supplement: Supplementary file 1 [file nanomaterials-12-03597-s001.zip]

Archive with 1 entries (1 files):
- nanomaterials-1951849-supplementary.pdf
